# Supplementary material for: Dysbiosis of the gut microbiome is a risk factor for osteoarthritis in older female adults: a case control study
Source: BMC Bioinformatics. 2021 Jun 3;22:299. doi: 10.1186/s12859-021-04199-0 (PMC8173911; doi:10.1186/s12859-021-04199-0)
Supplement: Supplementary file 1 — Additional file 1. Supplementary material contains tables, figures, and code used in the study. [file 12859_2021_4199_MOESM1_ESM.zip]

Archive with 9 entries (9 files):
- Additional file 1. Table S1.xlsx
- Additional file 2. Table S2.xlsx
- Additional file 3. Table S3.xlsx
- Additional file 4.Table S4.xlsx
- Additional file 5.Table S5.xlsx
- Additional file 6. Figure S1.pdf
- Additional file 7. Figure S2.pdf
- Additional file 8. Codes used in the study..pdf
- Illustrations for the additional file.docx
