# Supplementary material for: Dysbiosis of the gut microbiome is a risk factor for osteoarthritis in older female adults: a case control study
Source: BMC Bioinformatics. 2021 Jun 3;22:299. doi: 10.1186/s12859-021-04199-0 (PMC8173911; doi:10.1186/s12859-021-04199-0)
Supplement: Supplementary file 1 — Additional file 1. Supplementary material contains tables, figures, and code used in the study. [file 12859_2021_4199_MOESM1_ESM.zip › Additional file 1. Table S1.xlsx]

## Sheet: phenotype for all
Table S1a. The clinical phenotypes recorded for all the participants.
ID	Osteoarthritis	Zygosity	Sex	Age at metagenomics sample	Age at twins start living apart	Birth order	Type of delivery	BMI	Current location	Geo-clusters	Vegetarian or vegan	Smoking status	Number of units of alcohol drunk per week	Outdoor Sports	Currently, how many minutes per week do you spend in weight bearing activity? e g aerobics, running, dance, football, basketball, racquet sports etc (do not include walking or gardening)	Currently, how many minutes per week do you spend in non-weight bearing activity? e.g. swimming, cycling, yoga, aqua aerobics etc	Currently, how many minutes per week do you spend walking briskly / gardening vigorously?
35366	N	MZ	F	61.9521	28	First	NA	40.9878	Greater London	cluster2	N	Never Smoked	NA	NA	0	0	20
35387	N	DZ	F	49.8919	16	Second	Natural Birth	19.6889	Bedfordshire	cluster2	N	Never Smoked	1 to 5 Units	N	NA	NA	NA
35389	Y	DZ	F	64.7967	23	Second	Natural Birth	20.4825	NA	NA	N	Never Smoked	1 to 5 Units	N	0	60	70
35390	Y	DZ	F	64.7967	23	First	Natural Birth	20.538	Gloucestershire	cluster3	N	Never Smoked	1 to 5 Units	Y	120	NA	NA
35391	Y	DZ	F	65.4538	22.5	First	Natural Birth	21.4232	Hertfordshire	cluster2	N	Never Smoked	11 to 15 Units	Y	90	15	60
35392	Y	DZ	F	65.4538	22.5	Second	Natural Birth	27.526	Cambridgeshire	cluster2	N	Ex-Cigarette Smoker	21 to 40 Units	Y	0	210	600
35511	Y	DZ	F	66.6338	20	Second	Natural Birth	24.1097	West Glamorgan	cluster4	Ever Been a Vegetarian	Never Smoked	1 to 5 Units	N	NA	NA	240
35512	Y	DZ	F	66.6338	20	First	Natural Birth	27.7728	Surrey	cluster2	N	Never Smoked	1 to 5 Units	N	0	0	700
35516	N	DZ	F	56.1424	51	Second	Premature	31.6367	Somerset	cluster4	N	Ex-Cigarette Smoker	1 to 5 Units	Y	0	110	0
35519	N	MZ	F	72.0465	20	Second	Premature	31.8402	Leicestershire	cluster3	N	Never Smoked	21 to 40 Units	N	60	30	0
35520	Y	MZ	F	72.0493	20	First	Premature	21.8426	Leicestershire	cluster3	N	Ex-Cigarette Smoker	1 to 5 Units	NA	60	0	30
35549	Y	DZ	F	72.7036	19	First	Natural Birth	24.5906	Nottinghamshire	cluster3	N	Never Smoked	None	NA	0	0	600
35550	N	DZ	F	72.7036	19	Second	Natural Birth	25.0858	Nottinghamshire	cluster3	N	Never Smoked	None	NA	NA	NA	100
35561	N	DZ	F	68.2847	22.5	First	Natural Birth	23.2466	Dorset	cluster4	Currently a Vegetarian	Never Smoked	21 to 40 Units	NA	0	0	500
35578	N	MZ	F	59.4689	23	Second	NA	31.7982	Northamptonshire	cluster2	N	Never Smoked	1 to 5 Units	NA	0	0	30
35629	Y	DZ	F	63.1677	18	First	Premature	33.0837	Clwyd	cluster3	N	Never Smoked	1 to 5 Units	NA	0	0	300
35657	N	MZ	F	72.8159	17.5	First	Natural Birth	28.3654	Gwent	cluster4	N	Never Smoked	None	NA	480	0	480
35697	N	MZ	F	69.2868	20	First	Natural Birth	22.7638	Greaterer London	cluster2	N	Ex-Cigarette Smoker	None	NA	0	0	120
35698	N	MZ	F	69.2868	20	Second	Natural Birth	22.3453	Greaterer London	cluster2	N	Never Smoked	None	NA	0	0	60
35704	N	MZ	F	62.8638	19	Second	NA	22.6049	Norfolk	cluster2	N	Ex-Cigarette Smoker	1 to 5 Units	NA	0	30	120
35706	Y	DZ	F	68.2108	24	Second	NA	26.2864	Hampshire	cluster4	N	Never Smoked	6 to 10 Units	NA	NA	NA	300
35707	N	DZ	F	68.8953	25	First	Natural Birth	19.1344	East Sussex	cluster2	N	Never Smoked	11 to 15 Units	NA	120	120	420
35723	N	DZ	F	63.9808	23	Second	NA	24.2559	Cheshire	cluster3	N	Ex-Cigarette Smoker	6 to 10 Units	N	360	0	0
35734	N	DZ	F	68.1862	18	Second	Natural Birth	25.094	Suffolk	cluster2	N	Ex-Cigarette Smoker	1 to 5 Units	Y	60	90	60
35739	N	DZ	F	67.8029	18	Second	NA	19.9148	Greater London	cluster2	NA	Never Smoked	None	NA	0	0	180
35740	Y	DZ	F	67.8029	18	First	NA	24.8748	Surrey	cluster2	NA	Ex-Cigarette Smoker	11 to 15 Units	NA	180	60	60
35741	N	DZ	F	47.6386	18.5	Second	Natural Birth	20.4949	Kent	cluster2	N	Ex-Cigarette Smoker	6 to 10 Units	Y	20	10	30
35837	N	MZ	F	64.6626	17	First	NA	21.1427	Herefordshire	cluster3	NA	Never Smoked	1 to 5 Units	NA	0	0	100
35990	Y	DZ	F	50.4066	18.5	Second	Natural Birth	21.014	West Sussex	cluster2	N	Ex-Cigarette Smoker	1 to 5 Units	Y	60	120	60
35991	Y	MZ	F	57.4155	22	First	NA	23.6488	Essex	cluster2	N	Ex-Cigarette Smoker	11 to 15 Units	NA	NA	NA	NA
36005	N	MZ	F	73.4456	25	First	Premature	20.8466	Bristol	cluster4	NA	Never Smoked	1 to 5 Units	NA	240	0	280
36006	N	MZ	F	73.4456	25	Second	Premature	21.6511	Bristol	cluster4	N	Never Smoked	16 to 20 Units	NA	240	180	240
36011	Y	DZ	F	70.7652	17	Second	Natural Birth	23.8711	Kent	cluster2	N	Ex-Cigarette Smoker	11 to 15 Units	NA	0	0	420
36012	Y	DZ	F	70.7652	17	First	Natural Birth	23.3306	Kent	cluster2	N	Current Cigarette Smoker	11 to 15 Units	NA	0	0	360
36019	Y	MZ	F	69.5222	21	First	Natural Birth	28.3266	South Yorkshire	cluster3	N	Ex-Cigarette Smoker	16 to 20 Units	NA	NA	NA	120
36020	Y	MZ	F	69.5222	21	Second	Natural Birth	21.3001	South Yorkshire	cluster3	N	Current Cigarette Smoker	16 to 20 Units	N	1	1	1
36033	N	DZ	F	68.5257	24	Second	Natural Birth	18.2531	East Sussex	cluster2	N	Ex-Cigarette Smoker	11 to 15 Units	N	NA	60	180
36034	Y	DZ	F	68.5257	24	First	Natural Birth	22.9375	East Sussex	cluster2	Currently a Vegan	Ex-Cigarette Smoker	6 to 10 Units	NA	30	120	240
36049	N	MZ	F	70.3819	19.5	NA	NA	26.3656	Essex	cluster2	NA	Ex-Cigarette Smoker	21 to 40 Units	NA	NA	NA	NA
36051	Y	MZ	F	60.9911	18	Second	NA	22.8329	East Sussex	cluster2	NA	Ex-Cigarette Smoker	11 to 15 Units	NA	15	0	300
36058	Y	MZ	F	69.065	37	Second	Premature	27.9367	Devon	cluster4	N	Never Smoked	1 to 5 Units	Y	60	30	240
36116	N	MZ	F	55.896	13	First	Natural Birth	33.7857	Cornwall	cluster4	N	Never Smoked	1 to 5 Units	NA	30	0	90
36118	Y	DZ	F	77.1745	18	First	Premature	22.2804	Hampshire	cluster4	N	Never Smoked	11 to 15 Units	NA	150	180	300
36119	Y	DZ	F	77.1745	18	Second	Premature	20.0163	Kent	cluster2	Ever Been a Vegetarian	Never Smoked	1 to 5 Units	N	NA	NA	NA
36157	Y	MZ	F	79.666	79	Second	Natural Birth	30.0358	Surrey	cluster2	N	Never Smoked	None	NA	NA	NA	180
36158	N	MZ	F	79.666	79	First	Natural Birth	27.2874	Surrey	cluster2	N	Never Smoked	1 to 5 Units	NA	NA	NA	180
36211	N	DZ	F	62.5955	21	First	Natural Birth	23.1795	Lincolnshire	cluster3	NA	Never Smoked	1 to 5 Units	Y	60	60	60
36244	N	DZ	F	76.3313	23.5	First	NA	22.9488	Leicestershire	cluster3	N	Never Smoked	1 to 5 Units	NA	0	0	300
36390	N	MZ	F	60.9774	18	Second	Premature	25.3411	Surrey	cluster2	N	Never Smoked	11 to 15 Units	N	0	75	30
36439	Y	DZ	F	71.729	18	Second	Natural Birth	28.7891	Lincolnshire	cluster3	N	Never Smoked	6 to 10 Units	Y	0	0	60
36440	Y	DZ	F	71.729	18	First	Natural Birth	27.7686	West Yorkshire	cluster3	N	Never Smoked	11 to 15 Units	Y	0	0	100
36454	Y	DZ	F	59.729	1	Second	Natural Birth	28.652	Kent	cluster2	N	Ex-Cigarette Smoker	1 to 5 Units	N	0	0	60
36521	Y	DZ	F	73.399	66	Second	Premature	28.4753	Surrey	cluster2	N	Never Smoked	11 to 15 Units	NA	0	0	NA
36522	N	DZ	F	73.399	66	First	Premature	27.438	Surrey	cluster2	N	Never Smoked	6 to 10 Units	NA	0	0	420
36525	N	DZ	F	64.5613	22	Second	Premature	23.8076	salop	cluster3	N	Ex-Cigarette Smoker	11 to 15 Units	NA	240	120	360
36533	N	DZ	F	52.0137	16	First	Natural Birth	28.0445	Lincolnshire	cluster3	N	Never Smoked	11 to 15 Units	NA	0	0	0
36534	N	DZ	F	52.0137	16	Second	Natural Birth	21.4776	East Sussex	cluster2	N	Never Smoked	6 to 10 Units	NA	60	30	60
36587	Y	DZ	F	62.36	20	First	Premature	22.0718	Derbyshire	cluster3	N	Never Smoked	1 to 5 Units	N	40	35	300
36588	N	DZ	F	62.36	20	Second	Premature	20.8415	Warwickshire	cluster3	Currently a Vegan	Never Smoked	6 to 10 Units	Y	300	60	60
36666	Y	MZ	F	56.1944	23	Second	NA	21.0171	Essex	cluster2	N	Never Smoked	1 to 5 Units	NA	NA	NA	NA
36667	Y	MZ	F	56.1944	23	First	NA	21.4438	Essex	cluster2	N	Never Smoked	None	NA	0	0	120
36675	Y	DZ	F	78.2971	21	NA	NA	26.2378	Suffolk	cluster2	NA	Never Smoked	None	NA	60	30	180
36696	N	DZ	F	71.1814	20	First	Natural Birth	26.3535	Somerset	cluster4	NA	Never Smoked	1 to 5 Units	NA	NA	NA	NA
36698	N	DZ	F	49.525	19.5	NA	NA	22.782	Inverness-shire	cluster1	NA	Never Smoked	1 to 5 Units	NA	NA	NA	NA
37096	Y	DZ	F	64.4517	21	NA	Natural Birth	35.7495	Aberdeenshire	cluster1	Currently a Vegetarian	Ex-Cigarette Smoker	1 to 5 Units	Y	NA	NA	NA
37103	N	DZ	F	63.2909	19	First	Caesarian	30.5568	Greater London	cluster2	N	Never Smoked	6 to 10 Units	N	NA	NA	NA
37134	N	DZ	F	61.7303	18.5	First	Natural Birth	28.4341	Greater London	cluster2	N	Ex-Cigarette Smoker	None	NA	0	0	300
37171	Y	DZ	F	59.206	18	First	Premature	32.8865	South Yorkshire	cluster3	N	Never Smoked	None	NA	NA	NA	NA
37189	Y	DZ	F	48.5804	18.5	Second	Natural Birth	35.3045	Kent	cluster2	NA	Ex-Cigarette Smoker	None	N	NA	NA	NA
37190	Y	DZ	F	48.5804	18.5	First	Natural Birth	34.4935	Kent	cluster2	NA	Current Cigarette Smoker	1 to 5 Units	N	0	0	60
37194	Y	DZ	F	69.6427	17	First	Premature	26.6432	Norfolk	cluster2	N	Ex-Cigarette Smoker	11 to 15 Units	NA	0	0	140
37197	Y	DZ	F	57.9904	18	Second	Natural Birth	22.1115	Oxfordshire	cluster2	N	Never Smoked	11 to 15 Units	NA	0	0	0
37198	Y	DZ	F	57.9904	18	First	Natural Birth	23.1038	Surrey	cluster2	N	Ex-Cigarette Smoker	21 to 40 Units	NA	45	0	60
37199	N	DZ	F	59.2526	18	First	Natural Birth	25.0028	Northamptonshire	cluster2	N	Never Smoked	1 to 5 Units	NA	0	0	90
37205	N	DZ	F	64.8487	21	First	Natural Birth	27.5391	Merseyside	cluster3	N	Ex-Cigarette Smoker	1 to 5 Units	N	120	60	240
37206	Y	DZ	F	64.8487	21	Second	Natural Birth	22.8462	Merseyside	cluster3	N	Never Smoked	11 to 15 Units	NA	300	NA	NA
37208	N	DZ	F	65.0815	16	Second	Natural Birth	22.2596	Essex	cluster2	NA	Never Smoked	1 to 5 Units	NA	NA	NA	NA
37209	N	MZ	F	46.5161	23	First	NA	23.2874	Lancashire	cluster3	NA	Never Smoked	None	NA	0	0	120
37210	N	MZ	F	46.5161	23	Second	NA	24.0955	Cheshire	cluster3	NA	Never Smoked	21 to 40 Units	NA	0	0	180
37222	N	MZ	F	55.7454	16.5	Second	Natural Birth	23.6926	Dorset	cluster4	N	Ex-Cigarette Smoker	21 to 40 Units	N	180	0	90
37228	Y	DZ	F	55.1951	19.5	NA	Natural Birth	34.7014	Derbyshire	cluster3	N	Never Smoked	1 to 5 Units	N	NA	NA	NA
37229	Y	DZ	F	55.1951	19.5	NA	Natural Birth	28.257	Derbyshire	cluster3	N	Ex-Cigarette Smoker	1 to 5 Units	N	NA	NA	NA
37232	Y	DZ	F	50.642	18.5	First	NA	25.2818	Essex	cluster2	N	Ex-Cigarette Smoker	21 to 40 Units	NA	60	270	120
37233	N	DZ	F	50.642	18.5	Second	NA	27.268	Essex	cluster2	N	Never Smoked	40+ Units	NA	300	120	30
37254	N	MZ	F	66.642	20	Second	Natural Birth	24.3531	Kent	cluster2	N	Never Smoked	11 to 15 Units	N	0	200	350
37265	N	DZ	F	51.8357	19	NA	Natural Birth	28.3645	Cornwall	cluster4	Currently a Vegan	Never Smoked	11 to 15 Units	Y	30	40	30
37269	N	DZ	F	62.1218	20	Second	Natural Birth	32.9599	Cambridgeshire	cluster2	N	Ex-Cigarette Smoker	None	NA	0	0	0
37270	Y	DZ	F	64.6105	17.5	Second	Natural Birth	27.4066	Greater London	cluster2	N	Ex-Cigarette Smoker	1 to 5 Units	NA	0	120	60
37276	Y	MZ	F	69.5551	16	Second	Natural Birth	16.1665	Kent	cluster2	Ever Been a Vegetarian	Never Smoked	1 to 5 Units	Y	NA	NA	700
37277	N	MZ	F	69.5633	16	First	Natural Birth	19.2806	Dorset	cluster4	N	Ex-Cigarette Smoker	21 to 40 Units	Y	NA	NA	NA
37282	Y	DZ	F	62.3436	16.5	First	Natural Birth	33.7623	North Yorkshire	cluster3	N	Ex-Cigarette Smoker	11 to 15 Units	Y	0	0	500
37283	Y	DZ	F	62.3436	16.5	Second	Natural Birth	30.3871	Northamptonshire	cluster2	N	Ex-Cigarette Smoker	11 to 15 Units	Y	0	700	420
37284	Y	MZ	F	61.7221	19	First	Natural Birth	25.4187	Devon	cluster4	N	Never Smoked	40+ Units	N	NA	NA	NA
37286	N	DZ	F	64.2847	18	First	Natural Birth	27.5551	Devon	cluster4	N	Ex-Cigarette Smoker	11 to 15 Units	NA	90	60	270
37304	Y	DZ	F	63.8905	18	First	Natural Birth	28.4375	Dorset	cluster4	NA	Never Smoked	21 to 40 Units	N	40	15	60
37331	N	DZ	F	65.7084	20	Second	NA	27.7567	Hertfordshire	cluster2	NA	Never Smoked	21 to 40 Units	NA	NA	NA	NA
37332	Y	DZ	F	67.4387	19	First	Natural Birth	24.6044	Surrey	cluster2	N	Never Smoked	1 to 5 Units	Y	0	0	0
37333	Y	DZ	F	67.4387	19	Second	Natural Birth	28.7431	Surrey	cluster2	N	Current Cigarette Smoker	11 to 15 Units	Y	60	60	160
37336	N	DZ	F	64.9966	21.5	Second	Natural Birth	21.6845	Buckinghamshire	cluster2	N	Never Smoked	1 to 5 Units	Y	0	120	500
37349	N	DZ	F	50.6201	20.5	Second	Natural Birth	22.1367	Cornwall	cluster4	N	Never Smoked	11 to 15 Units	Y	0	60	0
37353	N	DZ	F	64.501	20	First	Caesarian	24.025	Greater London	cluster2	N	Ex-Cigarette Smoker	21 to 40 Units	Y	NA	NA	NA
37394	Y	MZ	F	67.0445	15.5	First	Natural Birth	24.6156	Hampshire	cluster4	N	Never Smoked	6 to 10 Units	N	0	0	360
37405	N	DZ	F	62.0205	21	First	Natural Birth	21.0269	Hampshire	cluster4	N	Never Smoked	11 to 15 Units	N	90	0	0
37462	Y	DZ	F	79.1978	21	Second	Premature	22.4183	Surrey	cluster2	NA	Never Smoked	None	NA	60	30	60
37545	Y	DZ	F	65.87	16	Second	Natural Birth	31.5711	West Sussex	cluster2	N	Never Smoked	1 to 5 Units	NA	80	60	0
37546	Y	DZ	F	65.87	16	First	Natural Birth	29.2257	Surrey	cluster2	N	Ex-Cigarette Smoker	None	NA	60	0	30
37584	Y	DZ	F	72.6516	22.5	NA	Natural Birth	25.8697	County Dublin	Single outlier	N	Never Smoked	1 to 5 Units	NA	490	0	0
37647	Y	MZ	F	64.5311	22	First	Premature	21.2874	Berkshire	cluster4	N	Never Smoked	11 to 15 Units	NA	0	30	60
37648	N	MZ	F	64.5311	22	Second	Premature	19.9949	East Sussex	cluster2	N	Ex-Cigarette Smoker	1 to 5 Units	NA	30	60	105
37652	N	DZ	F	65.0349	18	Second	Natural Birth	23.6635	Midlothian	cluster1	N	Never Smoked	11 to 15 Units	Y	NA	NA	120
37754	N	DZ	F	58.694	23	First	Caesarian	29.2951	Kent	cluster2	N	Ex-Cigarette Smoker	1 to 5 Units	NA	0	60	180
37797	N	DZ	F	59.948	19	First	Natural Birth	25.3165	Bedfordshire	cluster2	N	Never Smoked	1 to 5 Units	NA	0	0	60
37877	Y	MZ	F	47.4278	18	First	NA	20.9727	Suffolk	cluster2	N	Never Smoked	11 to 15 Units	NA	0	210	30
37880	N	MZ	F	41.9357	19	First	NA	25.4645	Merseyside	cluster3	NA	Never Smoked	11 to 15 Units	NA	0	0	50

## Sheet: permanova
Table S1b. The PERMANOVA results of clinical phenotypes to the gut microbiome at gene level.
Phenotypes	Sample Number	Df	SumsOfSqs	MeanSqs	F.Model	R2	Pr(>F)
Osteoarthritis	114	1	0.413455	0.413455	1.284	0.0113343	0.0418
Zygosity	114	1	0.372519	0.372519	1.15556	0.0102121	0.1283
Age.at.metagenomics.sample	114	1	0.322291	0.322291	0.99836	0.00883517	0.4389
Age.at.twins.start.living.apart	114	1	0.383522	0.383522	1.19005	0.0105137	0.1012
Birth.order	106	1	0.269397	0.269397	0.82865	0.0079048	0.9271
Type.of.delivery	91	2	0.594766	0.297383	0.912858	0.0203251	0.8017
BMI	114	1	0.449589	0.449589	1.39761	0.0123249	0.0137
Current.location	113	42	13.7281	0.326861	1.02384	0.380537	0.2212
Geo.clusters	113	4	1.14175	0.285437	0.882443	0.0316487	0.9559
Vegetarian.or.vegan	95	3	1.0311	0.343699	1.0652	0.033925	0.2077
Smoking.status	114	2	0.730582	0.365291	1.13427	0.0200279	0.1042
Number.of.units.of.alcohol.drunk.per.week	113	6	2.02087	0.336812	1.04373	0.0557834	0.2205
Currently..how.many.minutes.per.week.do.you.spend.in.weight.bearing.activity..e.g..aerobics..running..dance..football..basketball..racquet.sports.etc..do.not.include.walking.or.gardening.	87	1	0.28205	0.28205	0.881579	0.010265	0.8122
Currently..how.many.minutes.per.week.do.you.spend.in.non.weight.bearing.activity..e.g..swimming..cycling..yoga..aqua.aerobics.etc	86	1	0.332699	0.332699	1.05137	0.0123616	0.316
Currently..how.many.minutes.per.week.do.you.spend.walking.briskly...gardening.vigorously.	93	1	0.289327	0.289327	0.914329	0.00994762	0.721
