# Supplementary material for: Dysbiosis of the gut microbiome is a risk factor for osteoarthritis in older female adults: a case control study
Source: BMC Bioinformatics. 2021 Jun 3;22:299. doi: 10.1186/s12859-021-04199-0 (PMC8173911; doi:10.1186/s12859-021-04199-0)
Supplement: Supplementary file 1 — Additional file 1. Supplementary material contains tables, figures, and code used in the study. [file 12859_2021_4199_MOESM1_ESM.zip › Additional file 2. Table S2.xlsx]

## Sheet: high quality shotgun data
Table S2. The high quality data from metagenomic shotgun sequencing of all the samples.
Patients ID	Raw Reads Count	Raw Base Count (Gb)	Low Quality (Mb)	Low Quality (%)	Human (Mb)	Human (%)	High Quality Reads Count	High Quality Base Count (G)	High Quality Base Count (%)	Reads Aligned 11.4M Geneset (%)
35366	73709430	7.37	314.06	4.26133	0.58	0.01	72421613	7.06	95.7938	78.9578
35387	108176508	10.82	299.59	2.76885	377.64	3.49	102832138	10.14	93.7153	77.2654
35389	70032242	7	209.01	2.98586	0.28	0	69095589	6.79	97	79.8716
35390	83093148	8.31	443.59	5.33803	0.49	0.01	81292005	7.87	94.7052	75.983
35391	77369888	7.74	221.22	2.85814	32.29	0.42	76034462	7.48	96.6408	75.5121
35392	80030596	8	254.29	3.17862	2.99	0.04	78723503	7.75	96.875	78.3855
35511	63116562	6.31	338.89	5.37068	3.19	0.05	61507436	5.97	94.6117	77.6832
35512	82183384	8.22	306.21	3.72518	2.03	0.02	81025660	7.91	96.2287	77.5526
35516	76352432	7.64	271.29	3.55092	2.15	0.03	75003793	7.36	96.3351	78.2881
35519	68085262	6.81	195.31	2.86799	0.91	0.01	67161871	6.61	97.0631	76.8935
35520	84393158	8.44	388.41	4.60201	14.04	0.17	82168484	8.04	95.2607	72.3551
35549	78769832	7.88	324.78	4.12157	0.2	0	77149683	7.55	95.8122	77.454
35550	92326012	9.23	367.31	3.97952	1.78	0.02	90625945	8.86	95.9913	74.5495
35561	75399062	7.54	307.25	4.07493	0.78	0.01	73931486	7.23	95.8886	76.2
35578	72716608	7.27	280.58	3.85942	0.28	0	71698870	6.99	96.1486	78.9127
35629	74680200	7.47	407.33	5.45288	3.21	0.04	72511423	7.06	94.5114	76.7725
35657	65801770	6.58	211.13	3.20866	4	0.06	64873453	6.37	96.8085	77.5848
35697	67237166	6.72	264.44	3.93512	0.74	0.01	65762393	6.46	96.131	77.0675
35698	77394282	7.74	362.65	4.6854	1.9	0.02	75318499	7.37	95.2196	77.805
35704	70863058	7.09	218.74	3.08519	0.32	0	69778864	6.87	96.897	80.9973
35706	74929078	7.49	313.72	4.18852	10.58	0.14	73034695	7.17	95.7276	74.3577
35707	78526548	7.85	229.88	2.92841	4.55	0.06	77574454	7.62	97.0701	77.5926
35723	72832848	7.28	275.27	3.78118	0.97	0.01	71458689	7.01	96.2912	78.3896
35734	70904162	7.09	298.99	4.21707	1.56	0.02	69656514	6.79	95.7687	76.1603
35739	73393718	7.34	245.18	3.34033	0.21	0	72146613	7.09	96.594	77.4857
35740	75994456	7.6	265.9	3.49868	0.22	0	74766151	7.33	96.4474	76.7527
35741	63562292	6.36	270.43	4.25204	3.91	0.06	62235695	6.08	95.5975	76.5008
35837	79548342	7.95	322.95	4.06226	2.39	0.03	77898946	7.63	95.9748	75.4182
35990	76170808	7.62	334.12	4.38478	1.53	0.02	74725416	7.28	95.5381	76.3208
35991	71091368	7.11	319.65	4.49578	1.03	0.01	69377085	6.79	95.4993	76.3469
36005	78391916	7.84	287.34	3.66505	1.06	0.01	77164649	7.55	96.301	78.1251
36006	73122644	7.31	258.07	3.53037	1.04	0.01	72123661	7.05	96.4432	77.6358
36011	73840128	7.38	391.02	5.29837	3.68	0.05	71595108	6.99	94.7154	79.0965
36012	74004028	7.4	375.35	5.0723	2.3	0.03	72416238	7.02	94.8649	76.2647
36019	65437410	6.54	173.92	2.65933	1.41	0.02	64627348	6.37	97.4006	79.1207
36020	67567144	6.76	218.39	3.23062	0.08	0	66499550	6.54	96.7456	79.1442
36033	112603680	11.26	328.8	2.92007	6.36	0.06	111006542	10.93	97.0693	75.7318
36034	60597776	6.06	145.44	2.4	0.3	0	59941680	5.91	97.5248	76.3182
36049	93901070	9.39	297.21	3.16518	4.85	0.05	92579847	9.09	96.8051	76.3417
36051	66772484	6.68	197.44	2.95569	0.45	0.01	65828617	6.48	97.006	78.1624
36058	85277438	8.53	408.06	4.78382	78.18	0.92	82700429	8.04	94.2556	76.0529
36116	56064344	5.61	211.41	3.76845	0.58	0.01	54958845	5.39	96.0784	77.3318
36118	67815830	6.78	310.46	4.57906	3.92	0.06	66169694	6.47	95.4277	79.0072
36119	77371598	7.74	374.67	4.8407	0.38	0	75829339	7.36	95.0904	77.3194
36157	77687044	7.77	1073.73	13.8189	24.57	0.32	68147619	6.67	85.843	78.4234
36158	62884778	6.29	176.73	2.8097	1.44	0.02	62040779	6.11	97.1383	79.056
36211	66852950	6.69	245.06	3.66308	0.25	0	65477144	6.44	96.2631	78.9523
36244	75295874	7.53	222.5	2.95485	0.69	0.01	74270185	7.31	97.0784	72.5873
36390	77823656	7.78	324.93	4.17648	2.35	0.03	76063090	7.46	95.8869	79.0314
36439	78982272	7.9	253.67	3.21101	0.42	0.01	77848314	7.64	96.7089	79.5189
36440	81229180	8.12	287.25	3.53756	0.17	0	79832697	7.84	96.5517	78.3751
36454	73831900	7.38	396.63	5.37439	14.53	0.2	72057474	6.97	94.4444	78.951
36521	62350364	6.24	244.6	3.91987	0.86	0.01	61200311	5.99	95.9936	74.8218
36522	83076290	8.31	449.2	5.40554	4.85	0.06	81427104	7.85	94.4645	76.3442
36525	63823178	6.38	259.41	4.06599	0.33	0.01	62574010	6.12	95.9248	75.3317
36533	84109298	8.41	451.93	5.37372	9.91	0.12	82154443	7.95	94.5303	77.4143
36534	70982340	7.1	284.25	4.00352	25.82	0.36	69631573	6.79	95.6338	74.3809
36587	65331410	6.53	228.19	3.49449	49.03	0.75	63765365	6.26	95.8652	78.7001
36588	79443050	7.94	304.49	3.83489	0.84	0.01	77909148	7.64	96.2217	76.6841
36666	57177794	5.72	206.66	3.61294	1.77	0.03	56101961	5.51	96.3287	78.5677
36667	69239202	6.92	310.99	4.49408	3.92	0.06	68078079	6.61	95.5202	76.5133
36675	70871144	7.09	292.1	4.11989	37.94	0.54	69062153	6.76	95.3456	75.1042
36696	81810188	8.18	482.09	5.89352	1.53	0.02	79425930	7.7	94.132	77.7986
36698	71450892	7.15	235.31	3.29105	1.6	0.02	70460699	6.91	96.6434	78.1091
37096	68326664	6.83	222.63	3.25959	1.4	0.02	67093791	6.61	96.7789	78.8902
37103	78260778	7.83	459.95	5.8742	0.82	0.01	76482357	7.37	94.1252	75.8221
37134	86440828	8.64	376.46	4.35718	17.03	0.2	84193872	8.25	95.4861	77.507
37171	65068378	6.51	173.27	2.6616	0.83	0.01	64290947	6.33	97.235	75.6719
37189	79445752	7.94	487.61	6.14118	1.45	0.02	76940176	7.46	93.9547	78.0721
37190	77163280	7.72	213.75	2.76878	2.6	0.03	76029478	7.5	97.1503	77.989
37194	76116194	7.61	311.12	4.0883	0.37	0	74757339	7.3	95.9264	79.7708
37197	72400782	7.24	324.86	4.48702	0.77	0.01	70971034	6.91	95.442	75.661
37198	79456136	7.95	371.77	4.67635	1.07	0.01	77459276	7.57	95.2201	77.1173
37199	81829264	8.18	1212.65	14.8246	1.81	0.02	71561372	6.97	85.2078	77.4692
37205	72139136	7.21	350.67	4.86366	4.43	0.06	69976944	6.86	95.1456	78.0076
37206	66210566	6.62	315.6	4.76737	1.38	0.02	64347111	6.3	95.1662	77.6399
37208	78436206	7.84	345.63	4.40855	0.44	0.01	77034756	7.5	95.6633	76.4784
37209	79494346	7.95	342.31	4.30579	1.54	0.02	78045261	7.61	95.7233	78.7547
37210	87610984	8.76	401.75	4.58619	3.74	0.04	85492105	8.36	95.4338	77.8801
37222	76766040	7.68	258.06	3.36016	2.63	0.03	75489083	7.42	96.6146	78.1518
37228	86247778	8.62	301.12	3.49327	0.94	0.01	84664238	8.32	96.5197	77.6726
37229	82539518	8.25	413.94	5.01745	0.75	0.01	80690440	7.84	95.0303	79.6526
37232	77206660	7.72	231.55	2.99935	1.9	0.02	76158422	7.49	97.0207	75.674
37233	80880716	8.09	411.24	5.08331	8.08	0.1	78396474	7.67	94.8084	76.1168
37254	86353946	8.64	423.37	4.90012	7.1	0.08	84594321	8.2	94.9074	77.3984
37265	84589664	8.46	414.45	4.89894	0.37	0	82444866	8.04	95.0355	74.7233
37269	81707600	8.17	397.58	4.86634	0.58	0.01	80212807	7.77	95.104	79.3224
37270	78308574	7.83	380.87	4.86424	2.14	0.03	76682341	7.45	95.1469	74.5884
37276	61337866	6.13	232.66	3.79543	0.74	0.01	60106790	5.9	96.248	76.8437
37277	78807220	7.88	301.33	3.82398	1.84	0.02	77521637	7.58	96.1929	76.8923
37282	80967504	8.1	414.34	5.11531	0.65	0.01	78527356	7.68	94.8148	78.8258
37283	81427644	8.14	342.18	4.20369	1.06	0.01	80017869	7.8	95.8231	80.0157
37284	76916528	7.69	496.07	6.45085	2.15	0.03	74595666	7.19	93.498	78.7671
37286	63581100	6.36	272.57	4.28569	0.8	0.01	62055826	6.08	95.5975	76.7694
37304	66390128	6.64	276.76	4.16807	1.51	0.02	65220533	6.36	95.7831	78.7779
37331	67274266	6.73	209.4	3.11144	101.57	1.51	65343282	6.42	95.3938	75.599
37332	106002842	10.6	498.27	4.70066	147.98	1.4	102241606	9.95	93.8679	77.126
37333	70785548	7.08	272.66	3.85113	31.38	0.44	69339501	6.77	95.6215	76.9161
37336	73923338	7.39	290.15	3.92625	2.06	0.03	72558760	7.1	96.0758	78.2589
37349	92961072	9.3	401.26	4.31462	4.84	0.05	90946318	8.89	95.5914	76.0516
37353	86612000	8.66	483.6	5.5843	6.27	0.07	84321742	8.17	94.3418	78.0536
37394	55938994	5.59	338.43	6.0542	45.75	0.82	53676943	5.21	93.2021	78.5117
37405	72779920	7.28	324.3	4.45467	53.95	0.74	70871019	6.9	94.7802	77.4757
37462	72872234	7.29	312.64	4.28861	1.71	0.02	71197655	6.97	95.6104	79.1937
37545	66871282	6.69	251.54	3.75994	0.5	0.01	65951152	6.44	96.2631	78.6296
37546	69634964	6.96	335.75	4.82399	8.46	0.12	68039188	6.62	95.1149	79.2117
37584	62548860	6.25	281.32	4.50112	6.67	0.11	61160150	5.97	95.52	78.7678
37647	81946876	8.19	367.16	4.48303	64.94	0.79	79798302	7.76	94.7497	79.0628
37648	80271550	8.03	348.86	4.34446	5.55	0.07	78476734	7.67	95.5168	79.6718
37652	74556496	7.46	394.42	5.28713	0.37	0	72988162	7.06	94.6381	77.8842
37754	73191564	7.32	266.74	3.64399	3.83	0.05	71759579	7.05	96.3115	78.262
37797	91673904	9.17	275.02	2.99913	54.7	0.6	90018053	8.84	96.4013	78.3485
37877	75923310	7.59	269.68	3.5531	2.42	0.03	74801370	7.32	96.4427	77.3865
37880	65566410	6.56	238.51	3.63582	7.27	0.11	64446691	6.31	96.189	78.366
