# Supplementary material for: Dysbiosis of the gut microbiome is a risk factor for osteoarthritis in older female adults: a case control study
Source: BMC Bioinformatics. 2021 Jun 3;22:299. doi: 10.1186/s12859-021-04199-0 (PMC8173911; doi:10.1186/s12859-021-04199-0)
Supplement: Supplementary file 1 — Additional file 1. Supplementary material contains tables, figures, and code used in the study. [file 12859_2021_4199_MOESM1_ESM.zip › Additional file 3. Table S3.xlsx]

## Sheet: diversity
Table S3. The count and diversity data (from Shannon index) for all the samples at genus, species and KO level.
ID	Genus count	Genus diversity	Species count	Species diversity	KO count	KO diversity
35366	51	2.22136	112	3.27447	7989	6.02107
35387	62	2.61754	136	3.20441	8572	6.28372
35389	46	1.19235	97	2.27462	7707	5.99115
35390	42	1.76179	80	2.00435	7821	5.8854
35391	52	2.41575	111	3.26791	8997	6.29678
35392	50	2.62393	106	3.60962	8142	6.21872
35511	46	2.20578	103	2.62546	7786	6.22082
35512	43	2.4808	98	3.23775	9145	6.14026
35516	53	2.78484	114	3.42365	7931	5.99997
35519	61	2.37742	130	2.86659	8447	6.45957
35520	57	2.51513	104	2.97437	9122	6.27521
35549	51	2.70717	109	3.28417	8487	6.17446
35550	58	2.75388	124	3.21045	9449	6.21751
35561	40	2.4988	86	2.70605	9231	6.26199
35578	46	2.30085	98	3.19859	8641	6.1851
35629	59	2.80403	130	3.41512	8339	6.10467
35657	49	2.62972	114	3.39741	8053	6.06189
35697	45	2.5654	105	2.97372	7973	6.18762
35698	57	2.58078	140	3.29521	7999	6.34918
35704	36	1.84573	69	2.20339	7265	5.95603
35706	53	2.16218	109	2.71816	7967	5.78431
35707	63	2.08159	129	2.47203	9380	6.25067
35723	49	2.78971	110	3.68625	8244	6.13675
35734	59	2.55304	135	3.38988	8327	6.29384
35739	49	2.58372	110	3.1286	9123	6.3922
35740	47	2.50313	96	3.03369	8293	6.28253
35741	40	2.54391	83	3.26859	8643	6.06876
35837	51	2.33062	114	3.2596	8051	5.98014
35990	65	2.74395	142	3.17289	8132	5.9207
35991	55	2.4647	111	3.14701	8224	6.23523
36005	48	2.72342	101	3.60068	8418	6.49241
36006	42	2.51303	94	3.46352	9283	6.20644
36011	54	2.18261	112	2.54406	7899	6.00149
36012	54	2.8042	130	3.29316	8279	6.18122
36019	49	2.37293	124	2.9142	7852	5.87475
36020	35	1.82852	76	2.59355	7397	6.13341
36033	58	2.83918	124	3.50972	9430	6.26705
36034	44	2.28436	95	2.94913	8322	6.32693
36049	63	2.47918	127	3.24323	9010	6.20966
36051	48	2.60788	100	3.37837	9021	6.24477
36058	60	2.57558	134	3.45899	9096	6.33442
36116	66	2.47261	140	2.91993	8221	6.25042
36118	43	2.44637	113	3.25679	8082	6.15808
36119	51	1.89734	115	2.38235	8072	6.03603
36157	71	2.53065	154	3.62951	8142	6.31016
36158	52	2.48964	120	3.14723	7601	6.1322
36211	49	2.07103	109	3.29396	7978	6.20039
36244	57	2.35871	106	2.60315	9128	6.25785
36390	53	2.5597	117	3.20991	7953	6.45475
36439	49	2.19159	108	3.21795	8194	5.816
36440	50	2.03706	111	2.44071	7774	5.80733
36454	45	2.55124	91	2.92717	8081	5.921
36521	53	2.50548	120	2.82283	8352	6.4721
36522	57	2.61254	123	3.19111	9174	6.32155
36525	53	2.48695	115	3.11688	9345	6.28334
36533	52	2.6789	110	3.28411	7984	6.09361
36534	54	2.61422	116	3.16446	8423	6.19897
36587	51	2.45983	102	3.19542	7877	6.22074
36588	50	2.30514	116	2.72524	8161	6.00697
36666	43	2.10121	92	3.14845	7689	6.0987
36667	50	2.51838	109	3.36853	9136	6.23956
36675	52	2.16034	118	2.48842	9037	6.32789
36696	55	2.52159	119	3.35566	8081	6.08421
36698	53	2.42679	107	3.13092	8688	6.28611
37096	48	2.21603	107	2.80566	7848	6.14013
37103	48	2.22652	88	2.50417	9027	6.14108
37134	62	2.69287	150	3.23124	8113	6.05849
37171	50	2.4366	104	2.76203	8289	6.27646
37189	40	1.56364	97	2.04835	7620	6.22221
37190	39	2.24474	98	2.94899	7703	6.4181
37194	52	2.24057	107	3.09317	7876	6.30629
37197	58	2.77612	119	3.32033	8665	6.40617
37198	50	2.31231	111	2.97747	8249	6.3223
37199	49	2.23362	114	2.57576	7934	6.34095
37205	51	2.47678	103	2.979	8039	6.31413
37206	49	1.48605	101	1.71207	7871	6.07363
37208	60	2.74895	123	3.35354	8496	6.06069
37209	51	2.40987	125	3.30851	8215	6.14834
37210	51	2.58007	117	3.08702	8056	6.24864
37222	50	2.06843	101	2.7806	7890	6.3424
37228	52	2.62985	108	3.14879	9291	5.93181
37229	60	2.54779	131	3.32451	8270	5.88733
37232	64	2.73291	150	3.50911	8887	6.29661
37233	51	2.97847	106	3.33771	8257	5.7969
37254	52	2.29604	96	2.62632	8417	6.51942
37265	51	2.35334	100	2.85871	8498	6.36036
37269	51	2.63628	110	3.15742	8105	6.09092
37270	68	2.89363	159	3.68338	8408	6.22066
37276	50	2.54981	113	3.18201	8134	6.32373
37277	50	2.2194	132	3.37153	8188	6.28437
37282	51	2.11703	114	3.06652	8091	5.67486
37283	41	1.7225	92	2.81872	7409	5.70251
37284	50	0.662732	99	0.719137	7710	5.76318
37286	49	2.52998	105	3.15283	8871	6.24683
37304	49	1.34895	104	1.54699	7743	6.09955
37331	48	2.48556	103	3.21024	9123	6.02275
37332	58	2.63488	126	3.25345	8418	6.08182
37333	53	2.59025	114	3.36334	8774	6.04589
37336	47	2.57204	122	3.43405	7719	6.12339
37349	56	2.90342	119	3.53174	8343	5.90867
37353	62	2.59883	146	3.24097	8117	6.44666
37394	49	2.35744	100	3.05572	9176	6.01977
37405	63	2.70774	145	3.36652	8118	6.36556
37462	55	2.12424	133	2.84144	8161	6.06517
37545	45	2.56755	93	3.29014	8707	6.20456
37546	51	2.24263	107	3.11251	8063	6.09361
37584	49	2.19744	107	3.04775	7850	6.15766
37647	48	2.07135	108	2.88901	7683	6.26623
37648	41	2.16458	90	3.00205	7440	6.0431
37652	58	2.75839	112	3.30175	8809	6.41964
37754	51	2.47843	125	3.18235	8016	6.33488
37797	56	2.5594	119	3.21215	7868	6.1888
37877	51	2.5101	112	3.34831	8710	5.99681
37880	61	2.52364	135	3.04818	7761	6.02951
