# Supplementary material for: Dysbiosis of the gut microbiome is a risk factor for osteoarthritis in older female adults: a case control study
Source: BMC Bioinformatics. 2021 Jun 3;22:299. doi: 10.1186/s12859-021-04199-0 (PMC8173911; doi:10.1186/s12859-021-04199-0)
Supplement: Supplementary file 1 — Additional file 1. Supplementary material contains tables, figures, and code used in the study. [file 12859_2021_4199_MOESM1_ESM.zip › Additional file 4.Table S4.xlsx]

## Sheet: Phylum
Table S4a. Phyla differences between the OA patients and healthy controls.
Phylum	Pvalue (Wilcoxon rank sum test)	Pvalue(Adjust Age&BMI by spcor)	Qvalue(Benjamini-Hochberg)	Mean Occurence(Control)	Mean Occurence(Case)	Mean abundance(Control)	Mean abundance(Case)	Enrichment(0:Control;1:Case )	Mean abundane(all)	Mean Occurrence(>10%)
Firmicutes	0.0064124	0.00287017	0.0287017	1	1	44.1925	36.3193	1 < 0	40.2559	1
Bacteroidetes	0.016016	0.0116105	0.0580523	1	1	34.4152	41.4837	0 < 1	37.9494	1
Euryarchaeota	0.0698741	0.0843819	0.281273	0.824561	0.824561	1.90875	0.826579	1 <= 0	1.36766	0.824561
Candidatus_Saccharibacteria	0.281204	0.11261	0.281525	0.298246	0.210526	0.00126351	0.00114982	1 <= 0	0.00120667	0.254386
Actinobacteria	0.175591	0.156013	0.312026	1	1	7.48787	6.07554	1 <= 0	6.78171	1
Proteobacteria	0.424249	0.491036	0.818393	1	1	6.38049	8.71888	0 <= 1	7.54968	1
Acidobacteria	0.712263	0.804803	0.833268	0.175439	0.192982	0.000742632	0.00114018	0 <= 1	0.000941404	0.184211
Deinococcus_Thermus	0.514723	0.66937	0.833268	0.315789	0.280702	0.00137123	0.000974737	1 <= 0	0.00117298	0.298246
Fusobacteria	0.626525	0.77922	0.833268	0.140351	0.175439	0.000779649	0.00365825	0 <= 1	0.00221895	0.157895
Verrucomicrobia	0.945781	0.833268	0.833268	0.964912	1	5.56248	6.54612	1 <= 0	6.0543	0.982456

## Sheet: Genus
Table S4b. Genera differences between the OA patients and healthy controls.
Genus	Pvalue (Wilcoxon rank sum test)	Pvalue(Adjust Age&BMI by spcor)	Qvalue(Benjamini-Hochberg)	Mean Occurence(Control)	Mean Occurence(Case)	Mean abundance(Control)	Mean abundance(Case)	Enrichment(0:Control;1:Case )	Mean abundane(all)	Mean Occurrence(>10%)
Dorea	0.000167883	0.000102623	0.00851771	1	1	1.4004	0.78445	1 < 0	1.09243	1
Corynebacterium	0.00910177	0.00547824	0.170548	0.192982	0.0350877	0.000881228	8.12281e-05	1 < 0	0.000481228	0.114035
Clostridium	0.0148143	0.0110917	0.170548	1	0.982456	1.30908	0.595956	1 < 0	0.952517	0.991228
Faecalibacterium	0.0173026	0.00819576	0.170548	1	1	4.07448	2.83157	1 < 0	3.45302	1
Turicibacter	0.0225498	0.0123288	0.170548	0.578947	0.368421	0.013603	0.00916825	1 < 0	0.0113856	0.473684
Ruminococcus	0.0259338	0.0116047	0.170548	1	0.982456	6.89383	4.93877	1 < 0	5.9163	0.991228
Butyrivibrio	0.0181109	0.0257636	0.265045	0.736842	0.473684	1.41718	0.546542	1 < 0	0.981862	0.605263
Actinomyces	0.0634894	0.0231842	0.265045	0.649123	0.508772	0.00867281	0.0123323	1 <= 0	0.0105025	0.578947
Peptostreptococcaceae_noname	0.106239	0.0287398	0.265045	0.947368	0.929825	0.423501	0.241718	1 <= 0	0.332609	0.938596
Coprobacillus	0.0741608	0.0360993	0.299624	0.491228	0.631579	0.0416753	0.253697	0 <= 1	0.147686	0.561404
Subdoligranulum	0.0259338	0.0412764	0.311449	1	1	9.90003	7.73559	1 < 0	8.81781	1
Adlercreutzia	0.0352544	0.0548577	0.330253	0.929825	0.789474	0.0738589	0.0535582	1 < 0	0.0637086	0.859649
Solobacterium	0.0606653	0.064368	0.330253	0.263158	0.122807	0.00140526	0.00045193	1 <= 0	0.000928596	0.192982
Phascolarctobacterium	0.0617022	0.0560624	0.330253	0.22807	0.105263	0.292131	0.0546486	1 <= 0	0.17339	0.166667
Lactococcus	0.064117	0.0625395	0.330253	0.263158	0.140351	0.00741667	0.00102439	1 <= 0	0.00422053	0.201754
Bacteroides	0.08189	0.066864	0.330253	1	1	17.4493	21.3092	0 <= 1	19.3792	1
Clostridiales_Family_XIII_Incertae_Sedis_unclassified	0.0826484	0.071408	0.330253	0.403509	0.280702	0.00163088	0.00056193	1 <= 0	0.0010964	0.342105
Lachnospiraceae_noname	0.0849207	0.0716211	0.330253	1	1	0.7211	1.23917	1 <= 0	0.980137	1
Anaerotruncus	0.0637697	0.116246	0.385935	0.929825	0.894737	0.0597556	0.0664989	1 <= 0	0.0631273	0.912281
Anaerostipes	0.0638562	0.112793	0.385935	0.982456	0.964912	0.203658	0.126525	1 <= 0	0.165092	0.973684
Slackia	0.0687662	0.106889	0.385935	0.0877193	0.210526	0.00954772	0.0300684	0 <= 1	0.0198081	0.149123
Methanobrevibacter	0.0791054	0.0955917	0.385935	0.824561	0.824561	1.89206	0.82496	1 <= 0	1.35851	0.824561
Pantoea	0.0986773	0.108285	0.385935	0.122807	0.245614	0.00257018	0.00549263	0 <= 1	0.0040314	0.184211
Collinsella	0.100245	0.111499	0.385935	0.947368	0.929825	1.415	1.03466	1 <= 0	1.22483	0.938596
Gemella	0.121343	0.0901548	0.385935	0.210526	0.105263	0.000709298	0.000411404	1 <= 0	0.000560351	0.157895
Bifidobacterium	0.159881	0.146047	0.466228	1	0.947368	5.82575	4.69016	1 <= 0	5.25796	0.973684
Rothia	0.271935	0.17316	0.532307	0.614035	0.508772	0.0131746	0.00951316	1 <= 0	0.0113439	0.561404
Oscillibacter	0.437511	0.194482	0.576501	1	1	0.284893	0.409739	0 <= 1	0.347316	1
Oxalobacter	0.225574	0.21591	0.617949	0.473684	0.403509	0.0515811	0.0189618	1 <= 0	0.0352714	0.438596
Klebsiella	0.234664	0.259623	0.622562	0.157895	0.245614	0.287322	0.17049	0 <= 1	0.228906	0.201754
Mitsuokella	0.238336	0.248651	0.622562	0.54386	0.684211	0.00838158	0.00581088	0 <= 1	0.00709623	0.614035
Roseburia	0.281586	0.245712	0.622562	1	1	1.57001	1.4611	1 <= 0	1.51555	1
Alistipes	0.284126	0.262526	0.622562	1	1	9.38406	11.0022	0 <= 1	10.1931	1
Streptococcus	0.335317	0.23948	0.622562	0.964912	0.947368	0.707221	0.751626	1 <= 0	0.729423	0.95614
Candidatus_Saccharibacteria_noname_unclassified	0.436075	0.241883	0.622562	0.245614	0.192982	0.000547719	0.000417895	1 <= 0	0.000482807	0.219298
Blautia	0.22739	0.279194	0.626301	1	1	1.81295	1.6749	1 <= 0	1.74393	1
Desulfovibrio	0.295042	0.277434	0.626301	0.561404	0.649123	0.122011	0.135897	0 <= 1	0.128954	0.605263
Citrobacter	0.308705	0.305849	0.668038	0.192982	0.263158	0.311074	0.237784	0 <= 1	0.274429	0.22807
Eggerthella	0.362688	0.316832	0.674283	0.894737	0.877193	0.0541333	0.1692	0 <= 1	0.111666	0.885965
Candidatus_Saccharibacteria_noname	0.451764	0.327075	0.678681	0.157895	0.105263	0.000715439	0.00073193	1 <= 0	0.000723684	0.131579
Paraprevotella	0.350641	0.363427	0.718201	0.315789	0.245614	0.406411	0.225803	1 <= 0	0.316107	0.280702
Lactobacillus	0.547516	0.362734	0.718201	0.578947	0.45614	0.107924	0.202749	1 <= 0	0.155336	0.517544
Coprococcus	0.343931	0.41447	0.747326	1	0.947368	2.23964	2.45738	1 <= 0	2.34851	0.973684
Ruminococcaceae_noname	0.45351	0.391577	0.747326	0.666667	0.736842	0.00447825	0.00952474	0 <= 1	0.00700149	0.701754
Parasutterella	0.486149	0.431699	0.747326	0.596491	0.684211	0.0149733	0.0295488	0 <= 1	0.0222611	0.640351
Butyricimonas	0.531159	0.432188	0.747326	0.140351	0.105263	0.00539439	0.00756807	1 <= 0	0.00648123	0.122807
Holdemania	0.547997	0.43155	0.747326	0.964912	0.929825	0.0425139	0.0342995	1 <= 0	0.0384067	0.947368
Clostridiales_noname	0.695065	0.402832	0.747326	0.280702	0.333333	0.132971	0.190314	0 <= 1	0.161643	0.307018
Parvimonas	0.447328	0.460916	0.76172	0.140351	0.0877193	0.00137544	0.00118228	1 <= 0	0.00127886	0.114035
Granulicatella	0.535794	0.465306	0.76172	0.403509	0.333333	0.0021814	0.00122702	1 <= 0	0.00170421	0.368421
Bacteroidales_noname	0.563134	0.477222	0.76172	0.947368	0.894737	0.944988	1.35699	0 <= 1	1.15099	0.921053
Eubacterium	0.574763	0.473634	0.76172	1	1	7.56468	6.92513	1 <= 0	7.2449	1
Granulicella	0.41181	0.508758	0.773388	0.140351	0.192982	0.000597719	0.00111228	0 <= 1	0.000855	0.166667
Odoribacter	0.500012	0.510871	0.773388	0.964912	0.912281	0.633927	0.598371	1 <= 0	0.616149	0.938596
Gordonibacter	0.623118	0.512486	0.773388	0.701754	0.789474	0.0486954	0.0515239	0 <= 1	0.0501096	0.745614
Dialister	0.449329	0.525631	0.77906	0.578947	0.754386	1.53774	1.37117	0 <= 1	1.45446	0.666667
Barnesiella	0.61798	0.57685	0.839974	1	0.947368	2.42095	2.83022	0 <= 1	2.62559	0.973684
Porphyromonas	0.69647	0.615314	0.880536	0.263158	0.22807	0.00414105	0.00725684	1 <= 0	0.00569895	0.245614
Candidatus_Zinderia	0.445365	0.647274	0.899691	0.333333	0.280702	0.000792281	0.000557719	1 <= 0	0.000675	0.307018
Deinococcus	0.514723	0.66937	0.899691	0.315789	0.280702	0.00137123	0.000974737	1 <= 0	0.00117298	0.298246
Clostridiaceae_noname	0.740335	0.669917	0.899691	0.421053	0.421053	0.0478323	0.0126474	1 <= 0	0.0302398	0.421053
Campylobacter	0.928966	0.672059	0.899691	0.140351	0.140351	0.00420246	0.00105246	1 <= 0	0.00262746	0.140351
Coprobacter	0.556956	0.700827	0.907387	0.701754	0.666667	0.0485361	0.0445126	1 <= 0	0.0465244	0.684211
Escherichia	0.63808	0.714503	0.907387	1	0.929825	4.52765	7.32144	0 <= 1	5.92455	0.964912
Burkholderiales_noname	0.697031	0.703711	0.907387	0.45614	0.561404	0.0242065	0.0306265	0 <= 1	0.0274165	0.508772
Prevotella	0.872195	0.731586	0.907387	0.614035	0.596491	0.730405	1.40849	1 <= 0	1.06945	0.605263
Bilophila	0.909706	0.732469	0.907387	0.929825	0.859649	0.313689	0.219458	0 <= 1	0.266574	0.894737
Atopobium	0.489228	0.768883	0.910919	0.157895	0.210526	0.000445965	0.00350596	0 <= 1	0.00197596	0.184211
Fusobacterium	0.626525	0.77922	0.910919	0.140351	0.175439	0.000779649	0.00365825	0 <= 1	0.00221895	0.157895
Erysipelotrichaceae_noname	0.94127	0.771092	0.910919	0.982456	1	0.707301	0.569584	0 <= 1	0.638443	0.991228
Pseudoflavonifractor	0.963505	0.768435	0.910919	0.736842	0.736842	0.0093014	0.0104281	1 <= 0	0.00986474	0.736842
Olsenella	0.701896	0.860517	0.939775	0.350877	0.368421	0.00727772	0.00307789	0 <= 1	0.00517781	0.359649
Coriobacteriaceae_noname	0.776786	0.853366	0.939775	0.157895	0.140351	0.0214737	0.00818842	1 <= 0	0.0148311	0.149123
Sutterellaceae_unclassified	0.930583	0.818554	0.939775	0.350877	0.333333	0.0509367	0.033294	1 <= 0	0.0421154	0.342105
Haemophilus	0.93305	0.844456	0.939775	0.666667	0.631579	0.417524	0.162371	0 <= 1	0.289947	0.649123
Akkermansia	0.945781	0.833268	0.939775	0.964912	1	5.56248	6.54612	1 <= 0	6.0543	0.982456
Parabacteroides	0.873919	0.875004	0.943186	1	0.947368	2.38676	2.69207	1 <= 0	2.53941	0.973684
Catenibacterium	0.801949	0.902478	0.948173	0.122807	0.140351	0.184024	0.31597	0 <= 1	0.249997	0.131579
Sutterella	0.859448	0.898635	0.948173	0.491228	0.473684	0.194542	0.256686	0 <= 1	0.225614	0.482456
Flavonifractor	0.932811	0.936982	0.972119	0.631579	0.631579	0.00888912	0.0268586	1 <= 0	0.0178739	0.631579
Veillonella	0.735547	0.949059	0.972492	0.894737	0.807018	0.424339	0.340444	0 <= 1	0.382391	0.850877
Enterobacter	0.790841	0.996154	0.997764	0.140351	0.157895	0.0271218	0.020843	0 <= 1	0.0239824	0.149123
Enterococcus	0.95878	0.997764	0.997764	0.210526	0.210526	0.0203288	0.0219267	1 <= 0	0.0211277	0.210526

## Sheet: Species
Table S4b. Species differences between the OA patients and healthy controls.
Species	Pvalue (Wilcoxon rank sum test)	Pvalue(Adjust Age&BMI by pcor)	Qvalue(Benjamini-Hochberg)	Mean Occurence(Control)	Mean Occurence(Case)	Mean abundance(Control)	Mean abundance(Case)	Enrichment(0:Control;1:Case )	Mean abundane(>0.0005)	Mean Occurrence(>22%)
Dorea_longicatena	0.000283603	0.000180508	0.0281592	0.982456	0.982456	1.08733	0.562005	1 < 0	0.824667	0.982456
Streptococcus_sanguinis	0.0021535	0.00210855	0.159817	0.368421	0.122807	0.00392228	0.000970526	1 < 0	0.0024464	0.245614
Lachnospiraceae_bacterium_8_1_57FAA	0.00333671	0.00570601	0.159817	0.122807	0.350877	0.0194528	0.0958661	0 < 1	0.0576595	0.236842
Ruminococcus_sp_5_1_39BFAA	0.00654642	0.00745828	0.159817	0.877193	0.77193	1.27038	0.727786	1 < 0	0.999081	0.824561
Ruminococcus_lactaris	0.00693722	0.00535307	0.159817	0.807018	0.526316	0.472226	0.325585	1 < 0	0.398906	0.666667
Clostridium_ramosum	0.0117975	0.00640711	0.159817	0.140351	0.368421	0.00573123	0.00939737	0 < 1	0.0075643	0.254386
Clostridium_sp_L2_50	0.0140542	0.00548492	0.159817	0.333333	0.140351	0.895176	0.25316	1 < 0	0.574168	0.236842
Faecalibacterium_prausnitzii	0.0173026	0.00819576	0.159817	1	1	4.07448	2.83157	1 < 0	3.45302	1
Actinomyces_graevenitzii	0.0129944	0.0113717	0.19711	0.385965	0.192982	0.00184544	0.00044	1 < 0	0.00114272	0.289474
Eubacterium_hallii	0.0128503	0.0143118	0.223264	1	0.982456	1.05229	0.724211	1 < 0	0.888252	0.991228
Alistipes_onderdonkii	0.0165158	0.0195832	0.252131	0.964912	0.947368	0.926056	2.88186	0 < 1	1.90396	0.95614
Coprococcus_comes	0.0270882	0.0220546	0.252131	1	0.929825	0.645968	0.488188	1 < 0	0.567078	0.964912
Turicibacter_sanguinis	0.0379755	0.0210609	0.252131	0.508772	0.298246	0.00580228	0.00422228	1 < 0	0.00501228	0.403509
Turicibacter_unclassified	0.0507324	0.0226271	0.252131	0.491228	0.350877	0.00780105	0.00494632	1 <= 0	0.00637368	0.421053
Dorea_formicigenerans	0.0244561	0.0318169	0.310215	0.982456	0.964912	0.311555	0.205677	1 < 0	0.258616	0.973684
Coprococcus_catus	0.0450682	0.0299326	0.310215	0.947368	0.877193	0.221275	0.17242	1 < 0	0.196848	0.912281
Subdoligranulum_unclassified	0.0240997	0.0387806	0.355869	1	1	9.60082	7.39525	1 < 0	8.49803	1
Anaerotruncus_unclassified	0.0224905	0.0455532	0.378226	0.929825	0.77193	0.0503102	0.0461304	1 < 0	0.0482203	0.850877
Bifidobacterium_pseudocatenulatum	0.0294955	0.046066	0.378226	0.350877	0.192982	0.147087	0.0231233	1 < 0	0.0851054	0.27193
Adlercreutzia_equolifaciens	0.0352544	0.0548577	0.388991	0.929825	0.789474	0.0738589	0.0535582	1 < 0	0.0637086	0.859649
Bacteroides_uniformis	0.0724158	0.0525629	0.388991	1	1	3.27744	5.63039	0 <= 1	4.45391	1
Coprobacillus_unclassified	0.0945116	0.051348	0.388991	0.385965	0.508772	0.0101291	0.0234486	0 <= 1	0.0167889	0.447368
Roseburia_inulinivorans	0.105033	0.0612232	0.39795	0.929825	0.964912	0.536533	0.404321	1 <= 0	0.470427	0.947368
Streptococcus_salivarius	0.106834	0.059568	0.39795	0.947368	0.912281	0.356515	0.373025	1 <= 0	0.36477	0.929825
Ruminococcus_obeum	0.0770342	0.0654342	0.40831	1	1	0.612434	0.44463	1 <= 0	0.528532	1
Anaerostipes_hadrus	0.0427589	0.0766349	0.430728	0.982456	0.947368	0.203658	0.124585	1 < 0	0.164121	0.964912
Butyrivibrio_crossotus	0.0690723	0.0733164	0.430728	0.473684	0.315789	1.41513	0.544795	1 <= 0	0.979962	0.394737
Bifidobacterium_longum	0.0923088	0.0778624	0.430728	0.982456	0.894737	2.15511	1.6362	1 <= 0	1.89566	0.938596
Streptococcus_anginosus	0.176489	0.0800713	0.430728	0.333333	0.245614	0.0110663	0.0532328	1 <= 0	0.0321496	0.289474
Bacteroides_fragilis	0.0608976	0.0873571	0.454257	0.701754	0.596491	1.10424	0.229105	1 <= 0	0.666673	0.649123
Methanobrevibacter_smithii	0.0736242	0.094309	0.461244	0.789474	0.77193	1.88337	0.811396	1 <= 0	1.34738	0.780702
Ruminococcus_bromii	0.13241	0.0946141	0.461244	0.982456	0.947368	4.70009	3.62311	1 <= 0	4.1616	0.964912
Clostridium_bartlettii	0.301541	0.0983477	0.464916	0.894737	0.807018	0.33961	0.198673	1 <= 0	0.269142	0.850877
Ruminococcus_torques	0.070633	0.113944	0.481621	1	1	1.15129	1.06571	1 <= 0	1.1085	1
Roseburia_unclassified	0.202706	0.114231	0.481621	0.298246	0.210526	0.179765	0.0632118	1 <= 0	0.121488	0.254386
Oscillibacter_unclassified	0.220907	0.109456	0.481621	0.964912	0.982456	0.225119	0.331372	0 <= 1	0.278245	0.973684
Desulfovibrio_desulfuricans	0.225339	0.105009	0.481621	0.368421	0.45614	0.0314568	0.0344863	0 <= 1	0.0329716	0.412281
Peptostreptococcaceae_noname_unclassified	0.129367	0.117848	0.483798	0.719298	0.631579	0.0837307	0.0418444	1 <= 0	0.0627875	0.675439
Lachnospiraceae_bacterium_7_1_58FAA	0.0912541	0.143096	0.493589	1	1	0.0805932	0.0881182	1 <= 0	0.0843557	1
Collinsella_aerofaciens	0.121663	0.130416	0.493589	0.894737	0.912281	1.3995	1.0274	1 <= 0	1.21345	0.903509
Alistipes_senegalensis	0.150685	0.125834	0.493589	0.912281	0.754386	0.100074	0.114105	1 <= 0	0.107089	0.833333
Subdoligranulum_variabile	0.161033	0.141736	0.493589	0.701754	0.578947	0.00247298	0.00254544	1 <= 0	0.00250921	0.640351
Actinomyces_odontolyticus	0.193824	0.136903	0.493589	0.438596	0.368421	0.00361474	0.00138316	1 <= 0	0.00249895	0.403509
Methanobrevibacter_unclassified	0.199126	0.145545	0.493589	0.210526	0.315789	0.00869649	0.0135639	0 <= 1	0.0111302	0.263158
Streptococcus_parasanguinis	0.221639	0.144238	0.493589	0.859649	0.912281	0.174024	0.134408	1 <= 0	0.154216	0.885965
Streptococcus_vestibularis	0.283543	0.138731	0.493589	0.403509	0.315789	0.0414809	0.0665447	1 <= 0	0.0540128	0.359649
Alistipes_sp_AP11	0.145271	0.165263	0.531729	0.491228	0.596491	0.366457	0.614412	0 <= 1	0.490434	0.54386
Bacteroides_clarus	0.2075	0.167018	0.531729	0.403509	0.315789	0.259444	0.159406	1 <= 0	0.209425	0.359649
Streptococcus_gordonii	0.236845	0.165298	0.531729	0.368421	0.245614	0.00199544	0.00211649	1 <= 0	0.00205596	0.307018
Ruminococcus_callidus	0.344605	0.192053	0.599205	0.54386	0.45614	0.105699	0.064043	1 <= 0	0.0848709	0.5
Eubacterium_ramulus	0.211722	0.197469	0.604022	0.894737	0.807018	0.15867	0.101956	1 <= 0	0.130313	0.850877
Clostridium_citroniae	0.476475	0.202588	0.607764	0.280702	0.368421	0.00160404	0.00245474	0 <= 1	0.00202939	0.324561
Bacteroides_eggerthii	0.123886	0.222592	0.623128	0.438596	0.54386	0.761735	0.782974	0 <= 1	0.772355	0.491228
Bacteroides_faecis	0.204787	0.218525	0.623128	0.508772	0.385965	0.176896	0.251259	1 <= 0	0.214078	0.447368
Oxalobacter_formigenes	0.225574	0.21591	0.623128	0.473684	0.403509	0.0515811	0.0189618	1 <= 0	0.0352714	0.438596
Escherichia_unclassified	0.271635	0.224268	0.623128	0.561404	0.631579	0.221503	0.24461	0 <= 1	0.233057	0.596491
Erysipelotrichaceae_bacterium_21_3	0.38428	0.227681	0.623128	0.754386	0.77193	0.0329195	0.0473633	0 <= 1	0.0401414	0.763158
Dialister_invisus	0.219887	0.246236	0.625638	0.508772	0.754386	1.51513	1.16632	0 <= 1	1.34072	0.631579
Mitsuokella_unclassified	0.238336	0.248651	0.625638	0.54386	0.684211	0.00738193	0.00581088	0 <= 1	0.0065964	0.614035
Lachnospiraceae_bacterium_1_1_57FAA	0.256459	0.23829	0.625638	0.701754	0.631579	0.162505	0.718732	1 <= 0	0.440619	0.666667
Lachnospiraceae_bacterium_5_1_63FAA	0.341053	0.248251	0.625638	1	0.982456	0.172449	0.108226	1 <= 0	0.140338	0.991228
Rothia_mucilaginosa	0.347044	0.243174	0.625638	0.526316	0.438596	0.0112163	0.00768474	1 <= 0	0.00945053	0.482456
Holdemania_filiformis	0.390414	0.252672	0.625664	0.947368	0.877193	0.0295658	0.0251307	1 <= 0	0.0273482	0.912281
Anaerotruncus_colihominis	0.35664	0.273815	0.667423	0.421053	0.491228	0.00944491	0.0203691	0 <= 1	0.014907	0.45614
Clostridium_leptum	0.199244	0.312342	0.729355	0.947368	0.947368	0.0834846	0.0884549	1 <= 0	0.0859697	0.947368
Eggerthella_unclassified	0.337639	0.308155	0.729355	0.894737	0.842105	0.0434316	0.135941	0 <= 1	0.0896861	0.868421
Bifidobacterium_dentium	0.643079	0.313249	0.729355	0.421053	0.403509	0.0365075	0.222438	1 <= 0	0.129473	0.412281
Ruminococcus_gnavus	0.283709	0.37157	0.748315	0.54386	0.596491	0.0479053	0.159179	0 <= 1	0.103542	0.570175
Paraprevotella_unclassified	0.343307	0.362099	0.748315	0.315789	0.245614	0.235627	0.135886	1 <= 0	0.185757	0.280702
Odoribacter_splanchnicus	0.395072	0.377476	0.748315	0.947368	0.859649	0.631585	0.584226	1 <= 0	0.607905	0.903509
Granulicatella_unclassified	0.396429	0.343647	0.748315	0.403509	0.315789	0.0018507	0.00109719	1 <= 0	0.00147395	0.359649
Eubacterium_ventriosum	0.409181	0.373567	0.748315	0.877193	0.877193	0.216435	0.208305	1 <= 0	0.21237	0.877193
Clostridium_hathewayi	0.42245	0.378955	0.748315	0.561404	0.614035	0.0955061	0.0564421	0 <= 1	0.0759741	0.587719
Eggerthella_lenta	0.424752	0.332241	0.748315	0.631579	0.684211	0.00595386	0.0254368	0 <= 1	0.0156954	0.657895
Roseburia_intestinalis	0.433102	0.346947	0.748315	0.807018	0.736842	0.352151	0.316338	1 <= 0	0.334245	0.77193
Clostridium_asparagiforme	0.475018	0.352427	0.748315	0.350877	0.421053	0.00357737	0.00584772	0 <= 1	0.00471254	0.385965
Holdemania_unclassified	0.485826	0.359418	0.748315	0.508772	0.631579	0.0107739	0.00916842	0 <= 1	0.00997114	0.570175
Clostridium_innocuum	0.490333	0.364621	0.748315	0.333333	0.421053	0.0128665	0.00643649	0 <= 1	0.00965149	0.377193
Parabacteroides_johnsonii	0.510108	0.365303	0.748315	0.385965	0.280702	0.0768207	0.239004	1 <= 0	0.157912	0.333333
Butyrivibrio_unclassified	0.285258	0.400733	0.753184	0.350877	0.22807	0.00205211	0.00174754	1 <= 0	0.00189982	0.289474
Ruminococcaceae_bacterium_D16	0.45351	0.391577	0.753184	0.666667	0.736842	0.00447825	0.00952474	0 <= 1	0.00700149	0.701754
Rothia_dentocariosa	0.491387	0.399294	0.753184	0.263158	0.210526	0.0012493	0.00131298	1 <= 0	0.00128114	0.236842
Lachnospiraceae_bacterium_3_1_57FAA_CT1	0.496325	0.386457	0.753184	0.614035	0.649123	0.141881	0.0395946	0 <= 1	0.0907378	0.631579
Bilophila_wadsworthia	0.586821	0.405859	0.753737	0.789474	0.807018	0.0300242	0.0278063	0 <= 1	0.0289153	0.798246
Veillonella_parvula	0.213503	0.412306	0.756704	0.754386	0.719298	0.094144	0.114704	0 <= 1	0.104424	0.736842
Bacteroides_ovatus	0.403205	0.426601	0.773835	1	0.982456	0.854029	1.28313	1 <= 0	1.06858	0.991228
Parasutterella_excrementihominis	0.486149	0.431699	0.77408	0.596491	0.684211	0.0149733	0.0295488	0 <= 1	0.0222611	0.640351
Bacteroides_vulgatus	0.482224	0.448827	0.795647	0.982456	1	2.30099	2.34102	1 <= 0	2.32101	0.991228
Eubacterium_cylindroides	0.301511	0.499286	0.824204	0.333333	0.245614	0.030964	0.0740354	1 <= 0	0.0524997	0.289474
Alistipes_indistinctus	0.321779	0.495741	0.824204	0.77193	0.631579	0.205744	0.227376	1 <= 0	0.21656	0.701754
Paraprevotella_xylaniphila	0.484236	0.493559	0.824204	0.263158	0.210526	0.0618595	0.00927544	1 <= 0	0.0355675	0.236842
Bacteroides_intestinalis	0.502023	0.489538	0.824204	0.473684	0.421053	0.898221	0.555564	1 <= 0	0.726892	0.447368
Ruminococcus_albus	0.539763	0.51235	0.824204	0.438596	0.508772	0.00100263	0.00125754	0 <= 1	0.00113009	0.473684
Bacteroidales_bacterium_ph8	0.563134	0.477222	0.824204	0.947368	0.894737	0.944988	1.35699	0 <= 1	1.15099	0.921053
Gordonibacter_pamelaeae	0.623118	0.512486	0.824204	0.701754	0.789474	0.0486954	0.0515239	0 <= 1	0.0501096	0.745614
Streptococcus_mutans	0.67291	0.505685	0.824204	0.280702	0.22807	0.00577035	0.0240093	1 <= 0	0.0148898	0.254386
Coprococcus_eutactus	0.692584	0.502554	0.824204	0.315789	0.368421	0.41381	0.182155	0 <= 1	0.297982	0.342105
Bifidobacterium_adolescentis	0.423482	0.518086	0.824709	0.859649	0.842105	2.62899	2.22927	1 <= 0	2.42913	0.850877
Coprococcus_sp_ART55_1	0.50598	0.537145	0.846411	0.438596	0.491228	0.958589	1.61461	0 <= 1	1.2866	0.464912
Parabacteroides_distasonis	0.426293	0.586329	0.850999	0.859649	0.789474	0.419413	0.413069	1 <= 0	0.416241	0.824561
Candidatus_Zinderia_insecticola	0.445365	0.647274	0.850999	0.333333	0.280702	0.000792281	0.000557719	1 <= 0	0.000675	0.307018
Streptococcus_infantis	0.482829	0.553896	0.850999	0.350877	0.298246	0.00222912	0.00166368	1 <= 0	0.0019464	0.324561
Deinococcus_unclassified	0.514723	0.66937	0.850999	0.315789	0.280702	0.00137123	0.000974737	1 <= 0	0.00117298	0.298246
Bacteroides_caccae	0.5211	0.627502	0.850999	0.894737	0.789474	1.89473	1.89785	1 <= 0	1.89629	0.842105
Alistipes_putredinis	0.533029	0.570045	0.850999	0.982456	1	5.05398	4.61891	1 <= 0	4.83644	0.991228
Bacteroides_xylanisolvens	0.536084	0.615058	0.850999	0.859649	0.842105	0.286526	0.233542	0 <= 1	0.260034	0.850877
Bacteroides_finegoldii	0.538746	0.660558	0.850999	0.245614	0.298246	0.0616488	0.172811	0 <= 1	0.11723	0.27193
Lachnospiraceae_bacterium_3_1_46FAA	0.549736	0.644363	0.850999	0.947368	0.859649	0.10647	0.152493	1 <= 0	0.129481	0.903509
Bacteroides_thetaiotaomicron	0.551674	0.589744	0.850999	0.912281	0.912281	0.402085	0.705684	0 <= 1	0.553885	0.912281
Coprobacter_fastidiosus	0.556956	0.700827	0.850999	0.701754	0.666667	0.0485361	0.0445126	1 <= 0	0.0465244	0.684211
Parabacteroides_merdae	0.557063	0.665007	0.850999	0.807018	0.736842	1.2545	1.22931	1 <= 0	1.2419	0.77193
Alistipes_finegoldii	0.584242	0.699843	0.850999	0.912281	0.877193	0.434386	0.463475	1 <= 0	0.448931	0.894737
Escherichia_coli	0.609979	0.701297	0.850999	0.964912	0.912281	3.8329	7.07683	0 <= 1	5.45487	0.938596
Barnesiella_intestinihominis	0.61798	0.57685	0.850999	1	0.947368	2.42095	2.83022	0 <= 1	2.62559	0.973684
Paraprevotella_clara	0.62052	0.636631	0.850999	0.263158	0.22807	0.108925	0.0806416	1 <= 0	0.0947832	0.245614
Bacteroides_massiliensis	0.64303	0.549943	0.850999	0.54386	0.45614	0.504401	0.483642	1 <= 0	0.494021	0.5
Alistipes_shahii	0.646191	0.667374	0.850999	0.982456	0.929825	1.40868	1.7785	1 <= 0	1.59359	0.95614
Eubacterium_biforme	0.650637	0.603744	0.850999	0.45614	0.421053	0.555174	0.366109	1 <= 0	0.460641	0.438596
Bacteroides_cellulosilyticus	0.657931	0.575099	0.850999	0.894737	0.807018	0.881028	1.83978	1 <= 0	1.36041	0.850877
Bacteroides_dorei	0.65846	0.596244	0.850999	1	0.982456	1.36342	1.83272	1 <= 0	1.59807	0.991228
Burkholderiales_bacterium_1_1_47	0.697031	0.703711	0.850999	0.45614	0.561404	0.0242065	0.0306265	0 <= 1	0.0274165	0.508772
Erysipelotrichaceae_bacterium_2_2_44A	0.711207	0.699211	0.850999	0.578947	0.596491	0.00785632	0.0140582	0 <= 1	0.0109573	0.587719
Clostridiaceae_bacterium_JC118	0.740335	0.669917	0.850999	0.421053	0.421053	0.0478323	0.0126474	1 <= 0	0.0302398	0.421053
Bifidobacterium_animalis	0.760134	0.681262	0.850999	0.45614	0.508772	0.240952	0.143702	1 <= 0	0.192327	0.482456
Eubacterium_eligens	0.789941	0.604074	0.850999	0.982456	0.894737	0.752102	0.958779	1 <= 0	0.855441	0.938596
Veillonella_unclassified	0.831318	0.576412	0.850999	0.877193	0.789474	0.198452	0.162068	1 <= 0	0.18026	0.833333
Streptococcus_australis	0.875045	0.673321	0.850999	0.368421	0.368421	0.00575474	0.00658561	0 <= 1	0.00617018	0.368421
Veillonella_dispar	0.952037	0.674028	0.850999	0.526316	0.508772	0.0199302	0.0210804	1 <= 0	0.0205053	0.517544
Lactobacillus_casei_paracasei	1	0.686462	0.850999	0.245614	0.22807	0.0203567	0.0146754	0 <=> 1	0.0175161	0.236842
Eubacterium_siraeum	0.653829	0.737891	0.88547	0.859649	0.842105	1.36088	0.66158	1 <= 0	1.01123	0.850877
Streptococcus_thermophilus	0.70779	0.743571	0.885473	0.614035	0.736842	0.0934404	0.0616377	0 <= 1	0.077539	0.675439
Roseburia_hominis	0.712594	0.771464	0.898163	0.964912	0.964912	0.501563	0.677225	1 <= 0	0.589394	0.964912
Clostridium_bolteae	0.865298	0.775236	0.898163	0.473684	0.526316	0.0743637	0.0738865	0 <= 1	0.0741251	0.5
Pseudoflavonifractor_capillosus	0.963505	0.768435	0.898163	0.736842	0.736842	0.0093014	0.0104281	1 <= 0	0.00986474	0.736842
Bilophila_unclassified	0.963817	0.777257	0.898163	0.929825	0.859649	0.283665	0.191652	0 <= 1	0.237659	0.894737
Bacteroides_stercoris	0.632245	0.789904	0.898635	0.789474	0.77193	0.951122	1.61978	0 <= 1	1.28545	0.780702
Bifidobacterium_catenulatum	0.730853	0.785129	0.898635	0.385965	0.350877	0.0762277	0.0837644	1 <= 0	0.0799961	0.368421
Subdoligranulum_sp_4_3_54A2FAA	0.922016	0.794946	0.898635	0.719298	0.649123	0.296742	0.337791	1 <= 0	0.317267	0.684211
Parabacteroides_unclassified	0.731175	0.813565	0.913066	0.403509	0.473684	0.524452	0.580372	0 <= 1	0.552412	0.438596
Desulfovibrio_piger	0.700893	0.847657	0.916199	0.245614	0.280702	0.0905546	0.101411	0 <= 1	0.0959828	0.263158
Olsenella_unclassified	0.706795	0.863341	0.916199	0.350877	0.368421	0.00719386	0.00263702	0 <= 1	0.00491544	0.359649
Clostridium_scindens	0.823601	0.827163	0.916199	0.298246	0.280702	0.00039807	0.00428912	1 <= 0	0.0023436	0.289474
Bacteroides_salyersiae	0.931252	0.853084	0.916199	0.245614	0.245614	0.168892	0.182718	0 <= 1	0.175805	0.245614
Haemophilus_parainfluenzae	0.93305	0.844456	0.916199	0.666667	0.631579	0.416846	0.162144	0 <= 1	0.289495	0.649123
Akkermansia_muciniphila	0.945781	0.833268	0.916199	0.964912	1	5.56248	6.54612	1 <= 0	6.0543	0.982456
Clostridium_symbiosum	0.972058	0.857563	0.916199	0.298246	0.298246	0.0114942	0.0104946	0 <= 1	0.0109944	0.298246
Eubacterium_rectale	1	0.860328	0.916199	1	1	4.01633	4.26364	0 <=> 1	4.13998	1
Bifidobacterium_bifidum	0.804468	0.900678	0.942992	0.385965	0.438596	0.448684	0.341731	0 <= 1	0.395207	0.412281
Sutterella_wadsworthensis	0.859448	0.898635	0.942992	0.491228	0.473684	0.194542	0.256686	0 <= 1	0.225614	0.482456
Veillonella_atypica	0.832522	0.936511	0.958425	0.561404	0.526316	0.0263032	0.0425921	0 <= 1	0.0344476	0.54386
Erysipelotrichaceae_bacterium_6_1_45	0.931566	0.946138	0.958425	0.719298	0.736842	0.0144221	0.0129042	0 <= 1	0.0136632	0.72807
Flavonifractor_plautii	0.932811	0.936982	0.958425	0.631579	0.631579	0.00888912	0.0268586	1 <= 0	0.0178739	0.631579
Bacteroides_nordii	0.933649	0.944549	0.958425	0.298246	0.315789	0.0138695	0.0186989	0 <= 1	0.0162842	0.307018
Prevotella_copri	0.969787	0.942941	0.958425	0.421053	0.421053	0.69363	1.35737	0 <= 1	1.0255	0.421053
Lachnospiraceae_bacterium_2_1_58FAA	0.849798	0.979328	0.985646	0.403509	0.438596	0.0289632	0.0238374	1 <= 0	0.0264003	0.421053
Parabacteroides_goldsteinii	0.791297	0.992833	0.992833	0.263158	0.298246	0.0978728	0.230314	0 <= 1	0.164093	0.280702
