# Supplementary material for: Dysbiosis of the gut microbiome is a risk factor for osteoarthritis in older female adults: a case control study
Source: BMC Bioinformatics. 2021 Jun 3;22:299. doi: 10.1186/s12859-021-04199-0 (PMC8173911; doi:10.1186/s12859-021-04199-0)
Supplement: Supplementary file 1 — Additional file 1. Supplementary material contains tables, figures, and code used in the study. [file 12859_2021_4199_MOESM1_ESM.zip › Additional file 5.Table S5.xlsx]

## Sheet: gmm
Table S5. The gut metabolic modules changes between the two groups.
GMMs	Pvalue (Wilcoxon rank sum test)	Pvalue(Adjust Age&BMI by pcor)	Qvalue(Benjamini-Hochberg)	Mean Occurence(Control)	Mean Occurence(Case)	Mean abundance(Control)	Mean abundance(Case)	Enrichment(0:Control;1:Case )	Mean abundane(all)(More tha 0.0001)	Mean Occurrence(all)(more than 2/3)
tryptophan degradation	0.00206897	0.00127455	0.0948848	1	1	7.05439e-05	8.81737e-05	0 < 1	7.93588e-05	1
triacylglycerol degradation	0.00329618	0.00464437	0.0948848	1	1	0.00018073	0.000153163	1 < 0	0.000166946	1
glutamine degradation I	0.00480915	0.00460352	0.0948848	1	1	0.000111374	0.000139101	0 < 1	0.000125237	1
Bifidobacterium shunt	0.0059802	0.0040898	0.0948848	1	1	0.000312965	0.000288754	1 < 0	0.00030086	1
glycerol degradation II	0.00608029	0.00644848	0.0948848	1	1	0.000244509	0.000227263	1 < 0	0.000235886	1
pentose phosphate pathway (non-oxidative branch)	0.00657433	0.00485847	0.0948848	1	1	0.000444053	0.000411912	1 < 0	0.000427982	1
homoacetogenesis	0.00838089	0.00626324	0.0948848	1	1	0.000134814	0.000125984	1 < 0	0.000130399	1
glycerol degradation I	0.00597451	0.00762623	0.0981877	1	1	0.000190228	0.000177895	1 < 0	0.000184061	1
formate conversion	0.00476695	0.00866248	0.0991373	1	1	9.23193e-05	7.75456e-05	1 < 0	8.49325e-05	1
tyrosine degradation II	0.0191078	0.0141927	0.146185	1	1	5.40882e-05	6.47432e-05	0 < 1	5.94157e-05	1
methionine degradation I	0.00812761	0.0177103	0.152014	1	1	0.000490491	0.000437649	1 < 0	0.00046407	1
fructose degradation	0.0342715	0.0175379	0.152014	1	1	0.000151721	0.000135356	1 < 0	0.000143539	1
methionine degradation II	0.0192488	0.0212323	0.156209	1	1	0.000123033	0.000103082	1 < 0	0.000113058	1
propionate production III	0.0193912	0.0199312	0.156209	1	1	0.000116414	0.000132981	0 < 1	0.000124697	1
acetyl-CoA to acetate	0.0251626	0.0231697	0.159099	1	1	0.000291789	0.000275386	1 < 0	0.000283588	1
methanogenesis from carbon dioxide	0.0233015	0.0326077	0.17682	0.842105	0.789474	1.5053e-05	1.06104e-05	1 < 0	1.28317e-05	0.815789
cysteine biosynthesis/homocysteine degradation	0.0240928	0.034334	0.17682	1	1	0.000110588	9.60333e-05	1 < 0	0.000103311	1
serine degradation	0.036496	0.0283232	0.17682	1	1	0.000334702	0.000317667	1 < 0	0.000326184	1
acetate to acetyl-CoA	0.0391187	0.030362	0.17682	1	1	0.00024036	0.0002668	0 < 1	0.00025358	1
glycolysis (pay-off phase)	0.0475832	0.0339394	0.17682	1	1	0.000283263	0.000275544	1 < 0	0.000279404	1
glycolysis (preparatory phase)	0.0445084	0.0382816	0.187762	1	1	0.000486965	0.000469456	1 < 0	0.000478211	1
methanogenesis - methyl-coM	0.0386893	0.0470597	0.210746	0.754386	0.631579	2.19687e-06	8.71864e-07	1 < 0	1.53437e-06	0.692982
glutamine degradation II	0.0466703	0.0468773	0.210746	1	1	0.000415509	0.000394596	1 < 0	0.000405053	1
fucose degradation	0.0454094	0.0536543	0.221056	1	1	0.000185018	0.000176789	1 < 0	0.000180904	1
lysine degradation II	0.0602579	0.0531971	0.221056	1	1	0.000160204	0.000145879	1 <= 0	0.000153041	1
alanine degradation II	0.0610576	0.0729777	0.289104	1	1	8.36333e-05	9.12895e-05	0 <= 1	8.74614e-05	1
hydrogen metabolism	0.0495514	0.0855677	0.310602	1	1	0.000216509	0.000192489	1 < 0	0.000204499	1
rhamnose degradation	0.0818201	0.083219	0.310602	1	1	0.00019493	0.000187579	1 <= 0	0.000191254	1
glutamate degradation II	0.0880331	0.0904174	0.310602	1	1	9.16061e-05	0.000120612	0 <= 1	0.000106109	1
valine degradation	0.106765	0.0904665	0.310602	0.982456	0.964912	0.000123007	0.00011666	1 <= 0	0.000119833	0.973684
putrescine degradation	0.123181	0.102653	0.341074	1	0.982456	1.79707e-05	2.32895e-05	0 <= 1	2.06301e-05	0.991228
nitrate reduction (dissimilatory)	0.11514	0.122278	0.393584	1	1	3.15702e-05	4.18111e-05	0 <= 1	3.66906e-05	1
ethanol production I	0.119763	0.129689	0.404786	1	1	0.00030486	0.000292368	1 <= 0	0.000298614	1
glycine degradation	0.135289	0.136376	0.408853	1	1	0.000127786	0.000137584	0 <= 1	0.000132685	1
glycerol degradation III	0.194312	0.13893	0.408853	1	1	0.000115067	0.000105212	1 <= 0	0.000110139	1
pyruvate:ferredoxin oxidoreductase	0.128778	0.162825	0.465861	1	1	0.000302684	0.00028614	1 <= 0	0.000294412	1
alanine degradation I	0.162388	0.175236	0.486632	1	1	0.000257439	0.000248211	1 <= 0	0.000252825	1
lactose degradation	0.168474	0.183267	0.486632	1	1	0.00207419	0.00219801	0 <= 1	0.0021361	1
mucin degradation	0.171107	0.184259	0.486632	1	1	0.000732595	0.000776571	0 <= 1	0.000754583	1
butyrate production II	0.176444	0.20425	0.493822	1	1	0.000158295	0.000149107	1 <= 0	0.000153701	1
arginine degradation V	0.189484	0.210866	0.493822	1	1	0.000138526	0.000129658	1 <= 0	0.000134092	1
fructan degradation	0.210392	0.20261	0.493822	1	1	0.000365825	0.000345211	1 <= 0	0.000355518	1
threonine degradation I	0.248757	0.210953	0.493822	1	1	0.000256789	0.00025107	1 <= 0	0.00025393	1
arginine degradation III	0.24994	0.205486	0.493822	0.964912	1	1.35835e-05	1.5673e-05	0 <= 1	1.46282e-05	0.982456
asparagine degradation	0.210397	0.227575	0.49935	1	1	2.92984e-06	3.48554e-06	0 <= 1	3.20769e-06	1
threonine degradation II	0.231722	0.227859	0.49935	1	1	0.000211561	0.000207649	1 <= 0	0.000209605	1
aspartate degradation II	0.24524	0.220773	0.49935	1	1	0.000166779	0.000151618	1 <= 0	0.000159198	1
succinate production	0.195229	0.239499	0.513925	1	1	0.000108847	0.000116572	0 <= 1	0.00011271	1
trehalose degradation	0.194325	0.250663	0.526904	1	1	0.00019286	0.000203667	0 <= 1	0.000198263	1
allose degradation	0.262909	0.274777	0.566041	1	1	0.000128653	0.000125402	1 <= 0	0.000127027	1
arginine degradation IV	0.325467	0.304976	0.615931	1	1	8.68175e-05	9.08895e-05	0 <= 1	8.88535e-05	1
glutamate degradation III	0.274049	0.329625	0.622924	1	1	6.44219e-06	7.77982e-06	1 <= 0	7.11101e-06	1
pentose phosphate pathway (oxidative phase)	0.282838	0.319988	0.622924	1	1	8.30298e-05	8.89895e-05	0 <= 1	8.60096e-05	1
anaerobic fatty acid beta-oxidation	0.29183	0.321235	0.622924	0.964912	0.982456	2.70875e-05	3.16823e-05	0 <= 1	2.93849e-05	0.973684
arabinoxylan degradation	0.44423	0.33263	0.622924	1	1	0.0011244	0.00108857	1 <= 0	0.00110648	1
sucrose degradation II	0.640021	0.367127	0.675251	1	1	0.000257123	0.000255421	1 <= 0	0.000256272	1
cysteine degradation II	0.276521	0.450899	0.731305	1	1	0.000346053	0.00033193	1 <= 0	0.000338991	1
lysine degradation I	0.360052	0.410843	0.731305	1	1	7.75439e-05	7.29404e-05	1 <= 0	7.52421e-05	1
lactate consumption I	0.444226	0.422189	0.731305	1	1	5.38702e-05	5.14088e-05	1 <= 0	5.26395e-05	1
glutamate degradation I	0.459558	0.424595	0.731305	0.964912	0.982456	6.29e-05	6.11193e-05	1 <= 0	6.20096e-05	0.973684
succinate conversion to propionate	0.476832	0.437714	0.731305	0.719298	0.701754	2.51256e-06	1.08684e-05	0 <= 1	6.69046e-06	0.710526
isoleucine degradation	0.51256	0.454403	0.731305	1	1	0.000132126	0.000129439	1 <= 0	0.000130782	1
galacturonate degradation II	0.517466	0.4435	0.731305	0.245614	0.298246	2.86456e-06	3.92086e-06	0 <= 1	3.39271e-06	0.27193
arginine degradation I	0.553637	0.446764	0.731305	1	1	0.000202491	0.000199719	1 <= 0	0.000201105	1
succinate consumption	0.456113	0.54291	0.834623	1	1	5.88053e-05	5.87544e-05	0 <= 1	5.87798e-05	1
tyrosine degradation I	0.540427	0.527089	0.834623	1	1	0.000187351	0.000179895	1 <= 0	0.000183623	1
pyruvate:formate lyase	0.55939	0.536868	0.834623	1	1	0.000339035	0.000337421	1 <= 0	0.000338228	1
sulfate reduction (dissimilatory)	0.498252	0.552954	0.837562	1	1	5.66018e-05	5.85596e-05	0 <= 1	5.75807e-05	1
propionate production II	0.411215	0.571913	0.852174	1	1	2.58456e-05	2.48995e-05	1 <= 0	2.53725e-05	1
lactaldehyde degradation	0.555573	0.581711	0.852174	1	1	0.000177316	0.000170007	1 <= 0	0.000173661	1
pectin degradation I	0.598152	0.587421	0.852174	1	1	0.000543456	0.000550807	0 <= 1	0.000547132	1
arginine degradation II	0.555467	0.599046	0.855806	0.894737	0.929825	6.6414e-06	1.03032e-05	0 <= 1	8.47232e-06	0.912281
mannose degradation	0.851628	0.606542	0.855806	1	1	0.000247895	0.000243351	1 <= 0	0.000245623	1
aspartate degradation I	0.576682	0.615125	0.856187	1	1	0.000350439	0.000339175	1 <= 0	0.000344807	1
lactate consumption II	0.789959	0.635384	0.872594	1	1	7.75509e-05	7.81702e-05	0 <= 1	7.78605e-05	1
starch degradation	0.78124	0.650547	0.881662	1	1	0.000844091	0.000829222	1 <= 0	0.000836656	1
ethanol production II	0.644135	0.659822	0.882619	1	1	0.000183596	0.000182719	1 <= 0	0.000183158	1
methanol conversion	0.656246	0.721244	0.900383	0.912281	0.894737	1.50847e-05	1.40979e-05	1 <= 0	1.45913e-05	0.903509
pectine degradation II	0.685314	0.729929	0.900383	1	1	0.000310035	0.000313561	0 <= 1	0.000311798	1
proline degradation	0.704161	0.738732	0.900383	1	1	2.56126e-05	3.27019e-05	0 <= 1	2.91573e-05	1
phenylalanine degradation	0.740199	0.75131	0.900383	1	1	0.000135842	0.000132904	1 <= 0	0.000134373	1
urea degradation	0.755269	0.745604	0.900383	1	1	4.22281e-05	4.08133e-05	0 <= 1	4.15207e-05	1
lactose and galactose degradation	0.759579	0.744873	0.900383	1	1	4.76368e-05	4.73193e-05	1 <= 0	4.74781e-05	1
butyrate production I	0.787763	0.751776	0.900383	1	1	0.000232895	0.0002244	1 <= 0	0.000228647	1
galacturonate degradation I	0.847186	0.740082	0.900383	1	1	0.000186649	0.000182956	1 <= 0	0.000184803	1
sucrose degradation I	0.963836	0.744503	0.900383	1	1	0.000351825	0.000347789	1 <= 0	0.000349807	1
maltose degradation	0.818436	0.779991	0.923438	1	1	0.000240596	0.000241667	0 <= 1	0.000241132	1
Entner-Doudoroff pathway	0.891802	0.798224	0.934285	1	1	0.000101895	0.000101832	1 <= 0	0.000101863	1
ribose degradation	0.911989	0.810765	0.938301	1	1	0.000217281	0.000219667	1 <= 0	0.000218474	1
propionate production I	0.936762	0.833074	0.953407	1	1	1.0257e-05	1.44777e-05	1 <= 0	1.23674e-05	1
NADH:ferredoxin oxidoreductase	0.847203	0.861404	0.964398	1	1	2.12325e-05	2.97539e-05	1 <= 0	2.54932e-05	1
galactose degradation	0.945772	0.852528	0.964398	1	1	0.000451596	0.000449789	0 <= 1	0.000450693	1
arabinose degradation	0.779047	0.910526	0.984163	1	1	0.000131461	0.000132944	0 <= 1	0.000132203	1
melibiose degradation	0.789957	0.958559	0.984163	1	1	0.000570544	0.000568632	0 <= 1	0.000569588	1
cysteine degradation I	0.840541	0.906053	0.984163	1	1	0.000362386	0.000365333	0 <= 1	0.00036386	1
glyoxylate bypass	0.844948	0.974608	0.984163	0.964912	0.982456	0.00016386	0.000166842	0 <= 1	0.000165351	0.973684
acetyl-CoA to crotonyl-CoA	0.896287	0.92818	0.984163	1	1	9.36702e-05	9.70982e-05	1 <= 0	9.53842e-05	1
lactate production	0.900767	0.900723	0.984163	1	1	0.000198702	0.000198614	0 <= 1	0.000198658	1
4-aminobutyrate degradation	0.918747	0.973453	0.984163	1	1	6.8207e-05	6.96351e-05	0 <= 1	6.89211e-05	1
pyruvate dehydrogenase complex	0.941262	0.918795	0.984163	1	1	0.000152472	0.000154118	0 <= 1	0.000153295	1
histidine degradation	0.986435	0.959725	0.984163	1	1	9.18754e-05	8.87228e-05	1 <= 0	9.02991e-05	1
leucine degradation	0.997738	0.968127	0.984163	1	1	0.000102226	0.000101256	1 <= 0	0.000101741	1
xylose degradation	0.948031	0.999291	0.999291	1	1	0.000193702	0.000192235	1 <= 0	0.000192968	1
leucine degradation	0.997738	0.968127	0.984163	1	1	0.000102226	0.000101256	1 <= 0	0.000101741	1
